# Supplementary material for: A Survey on the Actual Use of and Reasons for Heated Tobacco Products in Patients with Rheumatoid Arthritis
Source: Int J Environ Res Public Health. 2022 Sep 30;19(19):12465. doi: 10.3390/ijerph191912465 (PMC9564473; doi:10.3390/ijerph191912465)
Supplement: Supplementary file 1 [file ijerph-19-12465-s001.zip]

Archive with 1 entries (1 files):
- ijerph-1925987-SI.pdf
